# Supplementary material for: Obtaining SF-6D utilities from FACT-H&N in thyroid carcinoma patients: development and results from a mapping study
Source: Front Endocrinol (Lausanne). 2023 Aug 17;14:1160882. doi: 10.3389/fendo.2023.1160882 (PMC10470082; doi:10.3389/fendo.2023.1160882)
Supplement: Supplementary file 2 [file Table_2.xls]

## Sheet: Sheet1
Excel calculator from FACT-H&N to SF-6D through ordered probit regression
This calculator is based on results reported in Qing Yang, Deyu Huang, Longlin Jiang,et al. "Obtaining SF-6D utilities from FACT-H&N in Thyroid Carcinoma Patients: Development and results from a mapping study".
Please cite our paper if you use the calculator! Note: Gender (Female=0, Male=1)
INPUTS
User inputs				Expected SF-6D
PWB	24			0.805944
SWB	12
EWB	21
FWB	23
HNCS	39
Age	47
Gender	1
